# Supplementary material for: Highly restrictive and directional penetration of the blood cerebral spinal fluid barrier by JCPyV
Source: PLoS Pathog. 2024 Jul 22;20(7):e1012335. doi: 10.1371/journal.ppat.1012335 (PMC11293668; doi:10.1371/journal.ppat.1012335)
Supplement: S1 Data — (XLSX) [file ppat.1012335.s007.xlsx]

## Sheet: Fig 1
	Fig 1B: Normalized TEER in Ohms*cm2 every 24h post plating, over 9 days					Fig 1C: Representative values, PE vs TEER
	Day
	0	-0.99	-0.66	9.57
	1	5.94	12.21	15.18		TEER	PE
	2	28.71	45.54	91.74		0	0.0219
	3	147	145	142		214	0.000332
	4	187	193	240		237	0.000356
	5	222.75	291.39	298.32		254	0.000111
	6	272	346	445		303	0.000153
	7	348	566	740
	8	445	645	736
	9	997	1273	1470
	Fig 1D: Bidirectional transport of rhodamine 123
	A→B	Blank	35056.5	41514.5	34772
		Rho123	45098.5	79700	50035.9
	B→A	Blank	37335.5	41434.5	39154
		Rho123	82599	188763	1271722

## Sheet: Fig 2
	Fig 2A: Protected Genomes/uL by qPCR, apical addition of JCPyV or EVJC+
			EVJC+			JCPyV
	Apical addition	NTC	0	0	0	0	0	0
		HIBCPP (apical)	837826	710985	735986	5.31235e+07	3.16955e+07	7.46623e+07
		HIBCPP (basal)	44.2107	44.2107	49.466	857.122	738.345	784.008
		Cell free (apical)	1.31303e+06	1.25751e+06	1.46911e+06	8.88759e+06	1.52731e+07	1.2043e+07
		Cell free (basal)	25540.1	25102.6	25320.4	929355	1.15342e+06	1.65126e+06
	Fig 2B: Protected Genomes/uL by qPCR, basolateral addition of JCPyV or EVJC+
			EVJC+			JCPyV
	Basolateral addition	NTC	0	0	0	0	0	0
		HIBCPP (apical)	17.6922	15.9498	17.54	77.54	72.5225	63.6766
		HIBCPP (basal)	477809	534606	646524	11700000	7.24703e+07	1.85506e+07
		Cell free (apical)	2748.71	2772.56	2820.89	3.43423e+06	3.27198e+07	3.69218e+07
		Cell free (basal)	254294	252106	267824	1.33865e+07	1.30555e+07	1.32096e+07
	Fig 2C: Infected cells (VP1+) following passthrough; apical addition of JCPyV or EVJC+, normalized to control = 100%
			EVJC+			JCPyV
		(+) Control	100	100	100	100	100	100
	A→B	Apical	89.6491	98.2456	79.6667	122.674	127.326	113.884
		Basal	0	0.1	0.1	0.1	0	0
	Cell free	Apical	101.579	58.4211	92.045	108.842	104.474	121.948
		Basal	55.9649	52.4561	56.001	93.9785	94.4443	88.7943
	Fig 2D: Infected cells (VP1+) following passthrough; basolateral addition of JCPyV or EVJC+, normalized to control = 100%
			EVJC+			JCPyV
		(+) Control	100	100	100	100	100	100
	B→A	Apical	2.10526	0	0.994325	10.84	10.07	11.21
		Basal	52.6316	49.1228	42.6316	118.421	128.421	115.456
	Cell free	Apical	44.7846	38.5786	35.1374	94.1463	88.0488	81.4634
		Basal	37.8947	58.9825	60.7895	95.8738	84.466	115.146

## Sheet: Fig 3
	Fig 3A: Growth assay in Normal Human Astrocytes over 15 days using supernatants from JCPyV pass through
			Day 5			Day 10			Day 15
	A→B	Apical	2.2075	1.5625	1.19222	1.56958	2.23333	1.9943	4.39417	5.46542	5.3425
		Basal	0	0	0	0	0	0	0	0.111	0.618947
	B→A	Apical	0	0	0	0	0	0.00458333	0	0.729167	0.0670833
		Basal	1.55	1.73	1.44	2.48	1.68	2.51	5.88	5.18	5.56
	JCPyV	(+) control	1.26	0.86	1.1	1.89	2.08	1.38	5.03	6.48	5.76
		(-) control	0	0	0	0	0	0	0	0	0
	Fig 3B: Growth assay Normal Human Astrocytes over 15 days using supernatants from EVJC+ pass through
			Day 5			Day 10			Day 15
	A→B	Apical	2.2075	1.5625	1.19222	1.56958	2.23333	1.9943	4.39417	5.46542	5.3425
		Basal	0	0	0	0	0	0	0	0.111	0.618947
	B→A	Apical	0	0	0	0	0	0.00458333	0	0.729167	0.0670833
		Basal	1.55	1.73	1.44	2.48	1.68	2.51	5.88	5.18	5.56
	EVJC+	(+) control	1.26	0.86	1.1	1.89	2.08	1.38	5.03	6.48	5.76
		(-) control	0	0	0	0	0	0	0	0	0

## Sheet: Fig 4
	Fig 4A, 4B: Normalized TEER values following capsaicin treatment, Ω*cm2
	Min	Vehicle	JCPyV	EVJC+	30µM Capsaicin	60µM Capsaicin
	0	807.8	788.2	1182.17	907.5	811.7
	30	806.3	853.2	1084.05	834	482.5
	60	765.5	790.2	1022.89	816.3	317.8
	90	709.9	791.1	1038.84	688.8	221.7
	120	704.7	759.4	765.49	611.7	166.2
	150	687	713.8	705.54	612	146
	180	695.4	693.8	694.65	587.8	114.8
	210	717.2	606.2	644.93	593.2	102.3
	240	721.3	654.4	655.49	586.4	95.59
	270	694.3	628.3	630.465	545.8	82.17
	300	671.4	603.8	704.55	521.3	67.65
	330	603	637.3	799.26	551.3	67.43
	360	462.3	623.4	768.24	516.1	64.68
	Fig 4D: Protected Genomes by qPCR following capsaicin treatment
	Cell free (+)	1728.84	8673.31	147551
	No Drug (JC)	2.4113	2.58386	225.015
	30µM	8.76184	1106.33	6635.35
	60µM	30.4914	116.02	756.457
	No Drug (EV)	46.9674	46.9877	43.9879
	30µM	13.0967	13.0579	13.4633
	60µM	12.7487	13.7659	13.0979

## Sheet: Fig 5
Figure 5A: Protected Genomes/µl by qPCR; JCPyV pass through with Chlorpromazine						Figure 5B: Protected Genomes/µl by qPCR; JCPyV pass through with Dynasore
+JCPyV Apical	No Drug	560.273	510.931	505.938		+JCPyV Apical	No Drug	560.273	510.931	505.938
	NTC	0	0	0			NTC	0	0	0
	CPZ	555.48	590.49	616.566			Dynasore	463.611	455.669	505.449
	CsA+CPZ	3048.99	1000.25	2845.36			CsA+Dyna	24437.3	11802.8	10984.2
+JCPyV Basolateral	No Drug	1390.52	1308.93	1208.27		+JCPyV Basolateral	No Drug	1390.52	1308.93	1208.27
	NTC	0	0	0			NTC	0	0	0
	CPZ	0.0575447	0.0232281	0.0570496			Dynasore	0.0585477	0.0560723	0.124154
	CsA+CPZ	4402.62	4216	4190.32			CsA+Dyna	2696.07	2671.34	2987.63
Figure 5C: Protected Genomes/µl by qPCR; JCPyV pass through with EIPA						Figure 5D: Protected Genomes/µl by qPCR; JCPyV pass through with MBCD
+JCPyV Apical	No Drug	560.273	510.931	505.938		+JCPyV Apical	No Drug	560.273	510.931	505.938
	NTC	0	0	0			NTC	0	0	0
	EIPA	3.75	135.47	10.8326			MBCD	10.33	10.439	9.11453
	CsA+EIPA	526.967	991.671	853.374			CsA+MBCD	4	136.842	198.278
+JCPyV Basolateral	No Drug	1390.52	1308.93	1208.27		+JCPyV Basolateral	No Drug	1390.52	1308.93	1208.27
	NTC	0	0	0			NTC	0	0	0
	EIPA	131563	131925	139284			MBCD	0.0715477	0.0760723	0.124154
	CsA+EIPA	34.9691	36.4914	34.7106			CsA+MBCD	585.418	560.543	543.543
Figure 5E: Protected Genomes/µl by qPCR; JCPyV pass through with Nystatin
+JCPyV Apical	No Drug	560.273	510.931	505.938
	NTC	0	0	0
	Nystatin	39.345	55.435	58.345
	CsA+Nys	4844.01	4454.01	5227.76
+JCPyV Basolateral	No Drug	1390.52	1308.93	1208.27
	NTC	0	0	0
	Nystatin	0.0129635	0.0396877	0.0440234
	CsA+Nys	5939.8	4902.62	6262.2

## Sheet: Fig 6
Figure 6A: Protected Genomes/µl by qPCR; EVJC+ pass through with CPZ						Figure 6B: Protected Genomes/µl by qPCR; EVJC+ pass through with Dynasore
+EVJC+ Apical	No Drug	3354.64	3252.25	3567.66		+EVJC+ Apical	No Drug	3354.64	3252.25	3567.66
	NTC	0	0	0			NTC	0	0	0
	CPZ	1769.22	1665.39	1527.54			Dynasore	1066.92	972.504	1244.04
	CsA+CPZ	21666.9	19462.5	28014			CsA+Dyna	16331.3	1000.25	14442.6
+EVJC+ Basolateral	No Drug	974.706	949.767	856.228		+EVJC+ Basolateral	No Drug	974.706	949.767	856.228
	NTC	0	0	0			NTC	0	0	0
	CPZ	304.914	329.571	329.571			Dynasore	1081.19	1330.32	1263.12
	CsA+CPZ	10544.5	9042.97	8938.86			CsA+Dyna	3288.99	2945.36	3056.48
Figure 6C: Protected Genomes/µl by qPCR; EVJC+ pass through with EIPA						Figure 6D: Protected Genomes/µl by qPCR; EVJC+ pass through with MBCD
+EVJC+ Apical	No Drug	3354.64	3252.25	3567.66		+EVJC+ Apical	No Drug	3354.64	3252.25	3567.66
	NTC	0	0	0			NTC	0	0	0
	EIPA	1738.91	1353.51	1285.13			MBCD	858.543	900.436	933.654
	CsA+EIPA	12185.3	10794.4	12824.6			CsA+MBCD	3031.3	2712.35	3008.35
+EVJC+ Basolateral	No Drug	974.706	949.767	856.228		+EVJC+ Basolateral	No Drug	974.706	949.767	856.228
	NTC	0	0	0			NTC	0	0	0
	EIPA	8324.65	8736.3	8278.46			MBCD	826.967	911.671	1053.37
	CsA+EIPA	11346.7	11978.3	13894.6			CsA+MBCD	210274	14184.7	150987
Figure 6E: Protected Genomes/µl by qPCR; EVJC+ pass through with Nystatin
+EVJC+ Apical	No Drug	3354.64	3252.25	3567.66
	NTC	0	0	0
	Nystatin	493.643	589.246	521.547
	CsA+Nys	3289.65	2198.65	2234.54
+EVJC+ Basolateral	No Drug	974.706	949.767	856.228
	NTC	0	0	0
	Nystatin	174.54	204.975	190.135
	CsA+Nys	26506.4	49540.4	31679.1

## Sheet: Fig 7
Figure 7B: VP1+ cells/field						Figure 7D: Protected Genomes/uL by qPCR
Mock	3dpi	0	0	0		Mock	NTC	0	0	0
	6dpi	0	0	0			7dpi	0	0	0
	9dpi	0	0	0			8dpi	0	0	0
Infected	3dpi	0.725953	0.877193	0.739372			9dpi	0	0	0
	6dpi	1.19107	0.86	1.73293			10dpi	0	0	0
	9dpi	2.46849	2.53975	1.68568		+JCPyV	NTC	0	0	0
							7dpi	2138.94	2801.85	3230.41
							8dpi	8430.19	898.989	9225.94
Figure 7C: Normalized TEER, Ohms*cm2							9dpi	23533.1	12076.1	1531.35
							10dpi	8424.35	17780.3	7531.21
Mock	6dpi	303	306	290
	7dpi	610	572	554
	8dpi	608	616	702
	9dpi	830	836	994
	10dpi	730	628	666
+JCPyV	6dpi	295	299	306
	7dpi	744	885	820
	8dpi	1020	1000	910
	9dpi	1317	1095	1332
	10dpi	770	727	765

## Sheet: S1 Fig
	S1B Fig: Median particle size and count for EVJC+ preparation
	Size (nm)	Particles/ml
	163	19700000000
	158	19300000000
	149	22200000000
	163	23000000000
	155	19000000000
	173	18000000000
	134	22000000000
	164	20000000000
	134	23000000000
	150	25000000000
	162	20000000000
	155	2.10182e+10

## Sheet: S2 Fig
	S2A Fig: Relative toxicity of capsaicin, cell viability assay (RLU)					S2B Fig: Effect of capsaicin on JCPyV infection; VP1(+) cells
	Vehicle	9370130	9688150	9756570		Uninfected	0	0	0
	30µM	8470450	7397220	7968960		Vehicle	6.98667	6.31356	6.4983
	60µM	471002	304232	1752076		30µM	5.63	5.52	4.69
						60µM	4.96	4.78	5.12

## Sheet: S3 Fig
S3A Fig: Relative toxicity of transcytosis inhibitors on HIBCPP cells (RLU)
DRUG	DOSE	2h			24h			48h
DMSO		17800000	18700000	18600000	23500000	22800000	25200000	22000000	12000000	11100000
Chlorpromazine	100µM	19500000	19900000	20300000	29500000	31700000	30200000	22900000	24500000	26100000
Dynasore	100µM	18900000	19400000	19600000	26900000	29900000	30700000	24400000	24900000	25800000
MBCD	5mM	18800000	20200000	19500000	29300000	30300000	30100000	22400000	25200000	27900000
Nystatin	5µM	19900000	22500000	22900000	33100000	33900000	34500000	29700000	32100000	29600000
EIPA	100µM	16200000	17200000	17700000	16100000	25800000	27300000	14600000	17500000	20000000
S3B Fig: Internalization of fluorescent labeled controls following incubation with transcytosis inhibitors (MFI)
TFN-633	No Drug	1084	965	1200
	CPZ	521	490	466
	Dynasore	317	359	330
Dex-488	No Drug	490	432	488
	EIPA	244	225	238
CTXB-488	No Drug	664	626	694
	MBCD	130	108	117
	Nystatin	583	525	540

[truncated: 3 more sheets: S4 Fig, S5 Fig, S6 Fig]
